# Supplementary material for: Simultaneous imaging of bidirectional guided waves probes arterial mechanical anisotropy, blood pressure, and stress synchronously
Source: Sci Adv. 2025 Aug 6;11(32):eadv5660. doi: 10.1126/sciadv.adv5660 (PMC12327456; doi:10.1126/sciadv.adv5660)
Supplement: Supplementary file 2 — Movie S1 [file sciadv.adv5660_movie_s1.zip]

Archive with 1 entries (1 files):
- adv5660_movie_s1.mp4
